# Supplementary material for: An Antibody Specific for the Dog Leukocyte Antigen DR (DLA-DR) and Its Novel Methotrexate Conjugate Inhibit the Growth of Canine B Cell Lymphoma
Source: Cancers (Basel). 2019 Sep 26;11(10):1438. doi: 10.3390/cancers11101438 (PMC6827003; doi:10.3390/cancers11101438)
Supplement: Supplementary file 1 [file cancers-11-01438-s001.zip]

Archive with 2 entries (2 files):
- supplementary tables.xlsx
- supplementary figures.docx
