# Supplementary material for: An Antibody Specific for the Dog Leukocyte Antigen DR (DLA-DR) and Its Novel Methotrexate Conjugate Inhibit the Growth of Canine B Cell Lymphoma
Source: Cancers (Basel). 2019 Sep 26;11(10):1438. doi: 10.3390/cancers11101438 (PMC6827003; doi:10.3390/cancers11101438)
Supplement: Supplementary file 1 [file cancers-11-01438-s001.zip › supplementary tables.xlsx]

## Sheet: Table S1
Treatment	N	Leukocytes	Monocytes	Granulocytes	Lymphocytes	HGB	Plates	Erythrocytes
		[1000/µL]	[1000/µL]	[1000/µL]	[1000/µL]	[g/dL]	[1000/µL]	[10−6/µL]
		±S.D	±S.D	±S.D	±S.D	±S.D	±S.D	±S.D
B5-MTX	2	5.2 ± 0.4	0.3 ± 0.1	0.45 ± 0.2	4.5 ± 0.2	16.2 ± 0.6	755.0 ± 24	9.4 ± 0.4
B5	3	11.9 ± 4	0.5 ± 0.1	0.9 ± 0.2	10.5 ± 3.9	16.5 ± 0.2	536.3 ± 89	9.6 ± 0.3
MTX	2	2.3 ± 0.35	0.2 ± 0.1	0.35 ± 0.2	1.7 ± 0.1	16.9 ± 0.8	431.0 ± 82	9.8 ± 0.4
IgG	2	6.0 ± 0.15	0.2 ± 0.0	0.5 ± 0.0	5.2 ± 0.1	16.8 ± 0.6	304.5 ± 13	9.5 ± 0.6
PBS	2	4.1 ± 0.25	0.2 ± 0.0	0.45 ± 0.1	3.4 ± 0.2	17.6 ± 0.5	392.5 ± 60	10.0 ± 0.1

## Sheet: Table S2
	Supplementary Table S2. Clinical description of oncologic canine patients used for assessment of soluble DLA-DR levels in blood sera presented in Figure 5B.
	CBL
	Breed	Age	Diagnosis
1	Shih-tzu	6 y	multicentric lymphoma
2	Mixed	7 y	multicentric lymphoma
3	Tosa inu	7 y 8 mth	multicentric lymphoma
4	German shepherd dog	10 mth	multicentric lymphoma/leukemia
5	Bouvier des flandres	8 y	lymphoma
6	German shepherd dog	6 y 8 mth	multicentric lymphoma
7	German shepherd dog	5 y 8 mth	multicentric lymphoma
8	Cane Corso Italiano	6 y	multicentric lymphoma
9	Doberman	9 y 6 mth	multicentric lymphoma
10	German shepherd dog	10 y	multicentric lymphoma
11	Yorkshire terrier	10 y	spleen lymphoma
12	French bulldog	13 y	CLL
13	German shepherd dog	3 y	multicentric lymhoma
	CBL+CHOP
	Breed	Age	Diagnosis	Type of treatment	Remission/ Complete healing	Time after end of treatment
1	German shephard dog	11 y	multicentric lymphoma	CHOP	6 mth	during treatment
2	Dogo argentino	4 y	multicentric lymphoma	CHOP	5 mth	during treatment
3	Shih-tzu	10 y 6 mth	multicentric lymphoma	CHOP	7 mth	during treatment
4	Mixed	1 y 10 mth	lymphoma cutis	surgery	complet remission	during remission
5	Miniature schnauzer	11 y	spleen lymphoma	surgery and adiuvabt COP	5 mth	complete remission
6	Golden retriever	4 y 7 mth	lymphoma cutis	CCNU	4 mth	during treatment			T
7	Newfoundland	10 mth	multicentric lymphoma	CHOP	12 mth	during treatment
8	Bullterier	2 y 8 mth	multicentric lymphoma	CHOP	3 mth	during treatment
9	German shephard dog	11 y	multicentric lymphoma	CHOP	6 mth	during treatment
10	Tosa inu	7 y 8 mth	multicentric lymphoma	CHOP	4 mth	during treatment
11	American Staffordshire Terrier	13 y	multicentric lymphoma	CHOP	4 mth	during treatment

## Sheet: Table S3
Supplementary Table S3. Raw absorbance values from an anti-soluble DLA-DR ELISA used for generating plots displayed in Figure 6. For every tested cut-off value, numbers of true positive, true negative, false positive and false negative blood serum samples are given. Formulas for generating TPR, FPR and specificity values are given and calculated for every cut off value
	Absorbance						ROC calculation: Controls vs. CLB
	Control n= 18	CBL n = 13
	0.059	0.1			Cut off	0.05	0.1	0.15	0.2	0.25	0.35	0.4	0.45	0.55	0.6
	0.067	0.2			True Positive	13	13	12	12	9	5	5	5	4	3
	0.087	0.206			True Negative	0	4	7	10	13	18	18	18	18	18
	0.099	0.242			False Positive	18	14	11	8	5	0	0	0	0	0
	0.119	0.286			False Negative	0	0	1	1	4	6	8	8	9	10
	0.12	0.298			TPR (TP/TP+FN)	1	1	0.923077	0.923077	0.692308	0.454545	0.384615	0.384615	0.307692	0.230769
	0.149	0.35			SPECYFICITY(TN/TN+FP)	0	0.222222	0.388889	0.555556	0.722222	1	1	1	1	1
	0.168	0.393			FPR(1-SPECIFICITY)	1	0.777778	0.611111	0.444444	0.277778	0	0	0	0	0
	0.182	0.43
	0.189	0.519
	0.209	0.598
	0.234	0.668
	0.244	1.842
	0.272
	0.287
	0.288
	0.302
	0.32
							ROC calculation: CLB vs. CLB + CHOP
	Absorbance
	CLB n = 13	CLB + CHOP n = 9			cut off	0.01	0.05	0.07	0.1	0.2	0.23	0.26	0.3
	0.1	0.034			True Positive	13	13	13	13	12	10	9	7
	0.2	0.059			True Negative	0	1	4	9	9	9	9	9
	0.206	0.067			False Positive	9	8	5	0	0	0	0	0
	0.242	0.068			False Negative	0	0	0	0	1	3	4	6
	0.286	0.073			TPR (TP/TP+FN)	1	1	1	1	0.923077	0.769231	0.692308	0.538462
	0.298	0.078			SPECYFICITY(TN/TN+FP)	0	0.111111	0.444444	1	1	1	1	1
	0.35	0.082			FPR(1-SPECIFICITY)	1	0.888889	0.555556	0	0	0	0	0
	0.393	0.087
	0.43	0.094
	0.519
	0.598
	0.668
	1.842
